# Supplementary material for: Drivers underpinning the malignant transformation of giant cell tumour of bone
Source: J Pathol. 2020 Oct 6;252(4):433–40. doi: 10.1002/path.5537 (PMC8432151; doi:10.1002/path.5537)
Supplement: Supplementary file 3 — Table S1. Clinical characteristics of whole genome sequenced H3.3‐mutant bone tumours Table S2. Additional array samples analysed [file PATH-252-433-s004.xlsx]

## Sheet: Cover sheet
	Drivers underpinning the malignant transformation of giant cell tumour of bone
	MW Fittall et al. J Pathol DOI: 10.1002/path.5537
	Table S1. Clinical characteristics of whole genome sequenced H3.3-mutant bone tumours
	Table S2. Additional array samples analysed

## Sheet: Tables S1 and S2
Table S1. Clinical characteristics of whole genome sequenced H3.3-mutant bone tumours
	Sample	Age	Sex	Site	Diagnosis	Multiple external reviews	Management	Outcome	Follow-up (months)
	PD3795d	21	M	Metatarsal, 1st, left	GCT	Yes	Resection only	NED	226.126
	PD30981a	15	F	Tibia, proximal, right	GCT	Yes	Resection only	NED	154.126
	PD21296a	21	F	Tibia, proximal, right	GCT	No	Resection only	NED	97.3479
	PD21295a	29	M	Fibula, proximal, right	GCT	Yes	Resection only	NED	90.6082
	PD21294a	49	M	Femur, distal, left	GCT	No	Resection only	NED	96.2301
	PD21292a	25	M	Tibia, proximal, right	GCT	No	Resection only	NED	100.57
	PD7524a	23	M	Tibia, proximal, right	GCT	Yes	Resection only	NED	106.06
	PD30982a	20	F	Fibula, proximal, right	GCT*	Yes	Surgery, chemotherapy	NED	113.326
	PD37332a	17	F	Femur, distal	Osteosarcoma (low grade fibroblastic) with GCT component☥	No	Resection only	NED	49.0521
	PD38329a	14	F	Radius, distal, left	BMGCT-Prim	Yes	Resection only	SD	16.8658
	PD38329d			Lung	BMGCT-Met		Surgery, Chemotherapy (no response)
	PD38329c			Lung	BMGCT-Met		Surgery, Chemotherapy (no response)
	PD13463a	40	F	Tibia, proximal, right	Adamantinoma-like phenotype, osteoclast-rich	No	Resection only	DOD	7.39726
	PD38328a	38	F	Femur, distal, left	Malignant GCT	No	Surgery, Chemotherapy (no response)	NED	23.737
	PD3788d	29	F	Femur, proximal, right	Malignant GCT	Yes	Surgery, Chemotherapy	DOD	49.9726
	PD30985a	53	M	Tibia, proximal, left	Osteosarcoma, chondroblastic	No	Neoadjuvant chemotherapy (poor response), surgery, multiple lines of chemotherapy at relapse (no response)	DOD	76
	PD30984a	25	M	Tibia, proximal, left	Osteosarcoma, GCT-like	No	Neoadjuvant chemotherapy (poor response), surgery	NED	78.6082
	PD4915d	47	M	Femur, distal, left	Osteosarcoma, osteoclast-rich	No	Surgery, chemotherapy (no response)	DOD	17.3589
	PD4922e	37	F	Femur, shaft, left	Pleomorphic Sarcoma	No	Resection only	DOD	11.474
Table S2. Additional array samples analysed
	Sample ID	Age	Sex	Tumour category	Initial Diagnosis	Sample site	Centre	Array type	Methylation Clustering clade	CN score
	3999078064_R06C01	13	F	Chondroblastoma	Chondroblastoma	Femur	RNOH	450k	C	0.0056108
	101130760087_R03C01	14	M	Chondroblastoma	Chondroblastoma	Humerus	RNOH	450k	C	0.0025163
	101130760092_R01C01	15	M	Chondroblastoma	Chondroblastoma	Tibia	RNOH	450k	C	0.0037265
	101130760092_R04C02	16	M	Chondroblastoma	Chondroblastoma	Tibia	RNOH	450k	C	0.0083743
	101130760092_R05C02	30	F	Chondroblastoma	Chondroblastoma	Femur	RNOH	450k	C	0.0311735
	101130760059_R06C01	39	F	Chondroblastoma	Chondroblastoma	Pelvis	RNOH	450k	C	0.0122099
	101103430066_R01C01	22	M	Chondroblastoma	GCTB	Foot	RNOH	450k	C	0.0126208
	101103430066_R06C01	17	M	Chondroblastoma	Chondroblastoma	Tibia	RNOH	450k	C	0.083294
	101103430066_R01C02	16	M	Chondroblastoma	Chondroblastoma	Femur	RNOH	450k	C	0.084867
	101103430087_R02C01	16	F	Chondroblastoma	Chondroblastoma	Humerus	RNOH	450k	C	0.0078089
	101103430087_R03C02	15	M	Chondroblastoma	Chondroblastoma	Femur	RNOH	450k	C	0.0068317
	101103430087_R05C02	18	M	Chondroblastoma	Chondroblastoma	Femur	RNOH	450k	C	0.0051701
	101103430097_R05C01	19	M	Chondroblastoma	Chondroblastoma	Patella	RNOH	450k	C	0.0212105
	101103430097_R04C02	5	M	Chondroblastoma	Chondroblastoma	Femur	RNOH	450k	C	0.0066489
	101103430106_R03C02	16	F	Chondroblastoma	Chondroblastoma	Tibia	RNOH	450k	C	0.0043112
	101103430106_R05C02	13	F	Chondroblastoma	Chondroblastoma	Tibia	RNOH	450k	C	0.0038908
	101103430147_R06C01	30	F	Chondroblastoma	Chondroblastoma	Leg	RNOH	450k	C	0.0277742
	101103430147_R06C02	17	F	Chondroblastoma	Chondroblastoma	Radius	RNOH	450k	C	0.0113548
	100994770005_R02C01	15	F	Chondroblastoma	Chondroblastoma	Humerus	RNOH	450k	C	0.0030775
	3999078002_R03C02	22	F	GCTB	GCTB	Tibia	RNOH	450k	G	0.0568179
	3999078064_R01C01	22	F	GCTB	GCTB	Tibia	RNOH	450k	G	0.0028915
	3999078064_R03C02	25	M	GCTB	GCTB	Tibia	RNOH	450k	G	0.0119222
	101130760087_R02C02	26	F	GCTB	GCTB	Radius	RNOH	450k	G	0.0056893
	101130760087_R03C02	50	M	GCTB	GCTB	Femur	RNOH	450k	G	0.02132
	101130760087_R04C02	20	M	GCTB	GCTB	Fibula	RNOH	450k	G	0.0156144
	101130760092_R01C02	37	F	GCTB	GCTB	Tibia	RNOH	450k	G	0.0092093
	101130760092_R02C02	77	M	GCTB	GCTB	Tibia	RNOH	450k	G	0.0145212
	101130760092_R03C02	50	M	GCTB	GCTB	Femur	RNOH	450k	G	0.0067901
	101130760059_R02C01	30	F	GCTB	GCTB	Fibula	RNOH	450k	G	0.0129488
	101130760059_R03C01	36	F	GCTB	GCTB	Tibia	RNOH	450k	G	0.040649
	101130760059_R04C01	21	F	GCTB	GCTB	Tibia	RNOH	450k	G	0.0045843
	100994770004_R04C02	35	F	Malignant	GCTB	Vertebra	RNOH	450k	G	0.101425
	101103430084_R02C02	26	NA	GCTB	GCTB	NA	RNOH	450k	G	0.0078527
	101103430087_R01C01	52	M	GCTB	GCTB	Foot	RNOH	450k	G	0.0176363
	101103430087_R06C01	35	F	GCTB	GCTB	Femur	RNOH	450k	G	0.0155237
	101103430097_R01C02	43	M	GCTB	GCTB	Femur	RNOH	450k	G	0.0089393
	101103430106_R01C01	22	F	GCTB	GCTB	Humerus	RNOH	450k	G	0.0799516
	101103430147_R01C01	19	M	GCTB	GCTB	Foot	RNOH	450k	G	0.0262073
	101103430147_R03C01	38	M	GCTB	GCTB	Femur	RNOH	450k	G	0.0237753
	101103430147_R04C01	30	NA	GCTB	GCTB	NA	RNOH	450k	G	0.0078352
	101103430147_R01C02	39	F	GCTB	GCTB	Femur	RNOH	450k	G	0.0072303
	101103430147_R02C02	44	M	GCTB	GCTB	Tibia	RNOH	450k	G	0.0288882
	101231000137_R01C02	27	F	GCTB	GCTB	Extremity (upper)	DKFZ	450k	G	0.0136238
	101231000003_R05C01	33	M	GCTB	GCTB	Extremity (lower)	DKFZ	450k	G	0.0365859
	101231000003_R06C01	29	M	GCTB	GCTB	Extremity (upper)	DKFZ	450k	G	0.0044226
	3998568071_R06C02	75	F	GCTB	GCTB	Extremity (lower)	DKFZ	450k	G	0.0177882
	3998568072_R01C01	32	M	GCTB	GCTB	Extremity (upper)	DKFZ	450k	G	0.0214219
	3998568072_R02C01	18	M	Malignant	Giant cell tumor of bone (malignant)	Extremity (upper)	DKFZ	450k	G	0.0190835
	3998568072_R03C01	20	F	GCTB	GCTB	Pelvis	DKFZ	450k	G	0.0088083
	3998568072_R04C01	27	F	GCTB	GCTB	Extremity (upper)	DKFZ	450k	G	0.001907
	200091640036_R04C02	34	F	GCTB	GCTB	Extremity (lower)	DKFZ	450k	G	0.0020448
	200091640036_R05C02	58	M	GCTB	GCTB	Extremity (lower)	DKFZ	450k	G	0.0513234
	200091640036_R06C02	59	M	GCTB	GCTB	Extremity (upper)	DKFZ	450k	G	0.0186649
	200091640026_R02C01	26	F	GCTB	GCTB	Extremity (upper)	DKFZ	450k	G	0.0005398
	200109360096_R04C01	22	F	GCTB	GCTB	Extremity (lower)	DKFZ	450k	G	0.0006431
	200362700204_R05C01	29	F	GCTB	GCTB	Extremity (lower)	DKFZ	450k	G	0.0001097
	200788220019_R07C01	15	F	GCTB	GCTB	Tibia	RNOH	EPIC	G	0.0009263
	200788220001_R08C01	21	M	GCTB	GCTB	Metatarsal	RNOH	EPIC	G	0.001454
	200788220001_R05C01	17	F	Malignant	GCTB	Femur	RNOH	EPIC	G	0.0013392
	202262730113_R02C01	15	F	BMGCTB-Prim	GCTB	Radius	RNOH	EPIC	G	0.0030387
	202273260117_R05C01	65	M	GCTB	GCTB	Tibia	RNOH	EPIC	G	0.0016036
	202273260117_R06C01	34	M	GCTB	GCTB	Femur	RNOH	EPIC	G	0.001714
	101103430106_R04C01	29	F	GCTB	GCTB	Femur	RNOH	450k	G	0.0354659
	203259060074_R08C01	15	F	BMGCTB-Met	GCTB	Lung	RNOH	EPIC	G	NA
	203259060079_R08C01	15	F	BMGCTB-Met	GCTB	Lung	RNOH	EPIC	G	NA
	100994770004_R06C01	18	F	GCTB	Osteoblastoma	Rib	RNOH	450k	M	0.0142055
	3999112146_R01C02	59	M	Malignant	Osteosarcoma	Extremity (upper)	DKFZ	450k	M	0.392244
	3998909204_R06C01	75	M	Malignant	Osteosarcoma	Extremity (lower)	DKFZ	450k	M	0.0885235
	200325530180_R01C01	71	M	Malignant	Osteosarcoma	Extremity (lower)	DKFZ	450k	M	0.0666074
	200325530180_R02C01	34	F	Malignant	Osteosarcoma	Extremity (lower)	DKFZ	450k	M	0.0129889
	200925700120_R03C01	75	M	Malignant	Osteosarcoma	Extremity (upper)	DKFZ	EPIC	M	0.458785
	200788220016_R05C01	45	F	Malignant	Osteosarcoma	Femur	RNOH	EPIC	M	0.0641595
	200788220001_R01C01	47	M	Malignant	Osteosarcoma	Femur	RNOH	EPIC	M	0.0129733
	200788220049_R06C01	36	F	Malignant	Pleomorphic Sarcoma	Femur	RNOH	EPIC	M	0.273574
	200788220003_R03C01	53	M	Malignant	Osteosarcoma	Tibia	RNOH	EPIC	M	0.472601
	200788220019_R02C01	25	M	Malignant	Osteosarcoma	Tibia	RNOH	EPIC	M	0.0156269
	200788220019_R05C01	40	F	Malignant	Osteosarcoma	Tibia	RNOH	EPIC	M	0.0117995
	200788220049_R01C01	29	F	Malignant	Osteosarcoma	Pelvis	RNOH	EPIC	M	0.391226
	200788220051_R02C01	20	F	GCTB	Osteosarcoma	Fibula	RNOH	EPIC	M	0.0014051
	S00067882	19	F	BMGCTB	GCTB	Ulna, left	RNOH	SNP array	NA	0.0870011
	S00067494	29	M	BMGCTB	GCTB	Femur, distal, left	RNOH	SNP array	NA	0.0042078
	S00067499	26	M	BMGCTB	GCTB	Radius, distal, right	RNOH	SNP array	NA	0.0059741
	S00067497	21	F	BMGCTB	GCTB	Femur, distal, right	RNOH	SNP array	NA	0
	S00069147	27	F	Malignant	Malignant GCTB	Sacrum	RNOH	SNP array	NA	0.255607
	S00064048	37	M	GCTB	GCTB	Ulna, distal, right	RNOH	SNP array	NA	0.0505272
	S00064049	65	F	GCTB	GCTB	Tibria, proximal, left	RNOH	SNP array	NA	0.39237
	S00064050	26	M	GCTB	GCTB	Femur, proximal, left	RNOH	SNP array	NA	0.105599
	S00064051	34	M	GCTB	GCTB	Femur, distal, right	RNOH	SNP array	NA	0
	S00064063	41	M	GCTB	GCTB	Tibia, proximal, right	RNOH	SNP array	NA	0.0191902
	S00064065	18	F	GCTB	GCTB	Tibia, proximal, right	RNOH	SNP array	NA	0.0028709
	S00064067	48	M	GCTB	GCTB	Femur, distal	RNOH	SNP array	NA	0.0485597
	S00064068	28	M	GCTB	GCTB	Radius, distal, left	RNOH	SNP array	NA	0.0018905
	S00064069	64	M	GCTB	GCTB	Femur, distal, left	RNOH	SNP array	NA	0
	S00064070	40	M	GCTB	GCTB	Ulna, distal, right	RNOH	SNP array	NA	0.104636
	S00064071	40	F	GCTB	GCTB	Radius, distal, right	RNOH	SNP array	NA	0.0814436
	S00064073	36	M	GCTB	GCTB	Radius, distal, right	RNOH	SNP array	NA	0.0552948
	S00064074	20	M	GCTB	GCTB	Radius, distal, left	RNOH	SNP array	NA	1.46368
	S00064055	40	M	GCTB	GCTB	Tibria, proximal, left	RNOH	SNP array	NA	0.0204044
	S00067493	30	F	BMGCTB	GCTB	Tibia, left	RNOH	SNP array	NA	0
	S00067496	39	M	BMGCTB	GCTB	Ulna, right	RNOH	SNP array	NA	0.0659094
	S00068932	31	F	BMGCTB	GCTB	Awaiting information from RJAH	RNOH	SNP array	NA	0
	S00068941	50	M	GCTB	GCTB (difficult case)	Tibia, proximal, right	RNOH	SNP array	NA	5.82259
	S00068945	52	M	Malignant	GCTB atypical (difficult case)	Tibia, proximal, right	RNOH	SNP array	NA	5.26902
	S00069270	16	F	BMGCTB	GCTB	Capitate,left	RNOH	SNP array	NA	0.897659
	3999112131_R03C01	6	F	Osteosarcoma	Osteosarcoma	Extremity (lower)	DKFZ	450k	Os	0.574247
	3999112131_R04C01	18	M	Osteosarcoma	Osteosarcoma	Extremity (upper)	DKFZ	450k	Os	0.307692
	3999112137_R05C01	16	M	Osteosarcoma	Osteosarcoma	Extremity (lower)	DKFZ	450k	Os	0.213819
	3999112137_R06C01	18	M	Osteosarcoma	Osteosarcoma	Extremity (lower)	DKFZ	450k	Os	0.333562
	3999112137_R01C02	14	M	Osteosarcoma	Osteosarcoma	Extremity (lower)	DKFZ	450k	Os	0.268716
	3999112146_R06C01	20	M	Osteosarcoma	Osteosarcoma	Extremity (lower)	DKFZ	450k	Os	0.484353
	3999112146_R03C02	29	M	Osteosarcoma	Osteosarcoma	Extremity (lower)	DKFZ	450k	Os	0.352017
	3999112146_R05C02	34	F	Osteosarcoma	Osteosarcoma	Extremity (lower)	DKFZ	450k	Os	0.0013366
	3998909204_R03C01	14	F	Osteosarcoma	Osteosarcoma	Scapula	DKFZ	450k	Os	0.211243
	3998909203_R05C01	65	M	Osteosarcoma	Osteosarcoma	Spine	DKFZ	450k	Os	0.375529
	3998909204_R04C02	9	M	Osteosarcoma	Osteosarcoma	Extremity (lower)	DKFZ	450k	Os	0.415901
	3998909203_R05C02	35	M	Osteosarcoma	Osteosarcoma	Extremity (upper)	DKFZ	450k	Os	0.162472
	3998909203_R06C02	12	F	Osteosarcoma	Osteosarcoma	Extremity (lower)	DKFZ	450k	Os	0.465894
	3998920094_R02C02	24	F	Osteosarcoma	Osteosarcoma	Extremity (lower)	DKFZ	450k	Os	0.311762
	3998920096_R01C02	12	F	Osteosarcoma	Osteosarcoma	Extremity (lower)	DKFZ	450k	Os	0.245856
	3998523055_R05C02	27	M	Osteosarcoma	Osteosarcoma	Head	DKFZ	450k	Os	0.347087
	200397540005_R06C02	14	F	Osteosarcoma	Osteosarcoma	Extremity (lower)	DKFZ	450k	Os	0.186137
	200397540010_R02C01	21	M	Osteosarcoma	Osteosarcoma	Extremity (lower)	DKFZ	450k	Os	0.56749
	200360420062_R01C01	20	F	Osteosarcoma	Osteosarcoma	Jaw	DKFZ	450k	Os	0.302374
	200362700194_R06C02	30	M	Osteosarcoma	Osteosarcoma	Spine	DKFZ	450k	Os	0.0088624
	200925700157_R01C01	34	F	Osteosarcoma	Osteosarcoma	Extremity (lower)	DKFZ	EPIC	Os	0.477119
	202259490096_R02C01	56	M	Osteosarcoma	Osteosarcoma	Tibia and Fibula	RNOH	EPIC	Os	0.292231
	202262730037_R08C01	11	F	Osteosarcoma	Osteosarcoma	Tibia	RNOH	EPIC	Os	0.443392
	202262730098_R04C01	56	F	Osteosarcoma	Osteosarcoma	Femur	RNOH	EPIC	Os	0.324236
	202273260008_R03C01	22	M	Osteosarcoma	Osteosarcoma	Rib	RNOH	EPIC	Os	0.263801
	202273260008_R08C01	18	M	Osteosarcoma	Osteosarcoma	Fibula	RNOH	EPIC	Os	0.503594
	202273260019_R03C01	14	M	Osteosarcoma	Osteosarcoma	Femur	RNOH	EPIC	Os	0.259207
	202273260019_R04C01	19	M	Osteosarcoma	Osteosarcoma	Femur	RNOH	EPIC	Os	0.034882
	202273260020_R02C01	15	M	Osteosarcoma	Osteosarcoma	Femur	RNOH	EPIC	Os	0.330732
	202273260020_R04C01	13	M	Osteosarcoma	Osteosarcoma	Tibia	RNOH	EPIC	Os	0.488683
	202273260054_R01C01	20	M	Osteosarcoma	Osteosarcoma	Tibia	RNOH	EPIC	Os	0.451901
	202273260058_R02C01	36	F	Osteosarcoma	Osteosarcoma	Humerus	RNOH	EPIC	Os	0.294172
	202273260058_R03C01	10	M	Osteosarcoma	Osteosarcoma	Femur	RNOH	EPIC	Os	0.126589
	202273260064_R04C01	36	M	Osteosarcoma	Osteosarcoma	Tibia	RNOH	EPIC	Os	0.0185003
	202273260065_R02C01	17	M	Osteosarcoma	Osteosarcoma	Tibia	RNOH	EPIC	Os	0.405567
	202273260066_R07C01	12	M	Osteosarcoma	Osteosarcoma	Femur	RNOH	EPIC	Os	0.547328
	202273260111_R03C01	13	F	Osteosarcoma	Osteosarcoma	Femur	RNOH	EPIC	Os	0.179265
	202273260111_R06C01	15	M	Osteosarcoma	Osteosarcoma	Humerus	RNOH	EPIC	Os	0.497579
	203259060009_R03C01	16	M	Osteosarcoma	Osteosarcoma	Pelvis	RNOH	EPIC	Os	NA
	203259060009_R04C01	78	M	Osteosarcoma	Osteosarcoma	Fibula	RNOH	EPIC	Os	NA
	203259060043_R01C01	19	M	Osteosarcoma	Osteosarcoma	Femur	RNOH	EPIC	Os	NA
	203259060043_R03C01	7	F	Osteosarcoma	Osteosarcoma	Femur	RNOH	EPIC	Os	NA
